# Supplementary material for: Tracking Microbial Diversity and Hygienic-Sanitary Status during Processing of Farmed Rainbow Trout (Oncorhynchus mykiss)
Source: Foods. 2023 Oct 10;12(20):3718. doi: 10.3390/foods12203718 (PMC10606590; doi:10.3390/foods12203718)
Supplement: Supplementary file 1 [file foods-12-03718-s001.zip]

Archive with 1 entries (1 files):
- foods-2639356-supplementary.pdf
